# Supplementary material for: Mitogenomic Architecture of Atlantic Emperor Lethrinus atlanticus (Actinopterygii: Spariformes): Insights into the Lineage Diversification in Atlantic Ocean
Source: Int J Mol Sci. 2024 Oct 4;25(19):10700. doi: 10.3390/ijms251910700 (PMC11476654; doi:10.3390/ijms251910700)
Supplement: Supplementary file 1 [file ijms-25-10700-s001.zip]

Archive with 1 entries (1 files):
- ijms-3245594-supplementary.pdf
